# Supplementary material for: Altruistic decisions are influenced by the allocation of monetary incentives in a pain-sharing game
Source: PLoS One. 2019 Mar 6;14(3):e0213104. doi: 10.1371/journal.pone.0213104 (PMC6402679; doi:10.1371/journal.pone.0213104)
Supplement: S1 Table — (CSV) [file pone.0213104.s001.csv]

	subNo	money	eye	choice	EQ	sex
1	1	con	eye	3.3	36	1
2	1	con	scr	3	36	1
3	1	pro	eye	10.2	36	1
4	1	pro	scr	9.3	36	1
5	1	no	eye	1.5	36	1
6	1	no	scr	1.5	36	1
7	2	no	scr	2.1	34	1
8	2	con	scr	3	34	1
9	2	pro	eye	12	34	1
10	2	pro	scr	12	34	1
11	2	con	eye	3	34	1
12	2	no	eye	1.2	34	1
13	3	no	scr	0	36	2
14	3	con	eye	3	36	2
15	3	con	scr	2.7	36	2
16	3	no	eye	1.8	36	2
17	3	pro	eye	11.1	36	2
18	3	pro	scr	11.1	36	2
19	4	no	scr	5.7	53	1
20	4	no	eye	4.8	53	1
21	4	con	eye	4.5	53	1
22	4	con	scr	4.2	53	1
23	4	pro	scr	11.4	53	1
24	4	pro	eye	9	53	1
25	5	no	scr	6	45	2
26	5	no	eye	6	45	2
27	5	pro	scr	8.7	45	2
28	5	pro	eye	11.1	45	2
29	5	con	eye	8.7	45	2
30	5	con	scr	9	45	2
31	6	no	scr	5.1	33	1
32	6	no	eye	4.8	33	1
33	6	pro	scr	10.5	33	1
34	6	pro	eye	10.2	33	1
35	6	con	scr	5.4	33	1
36	6	con	eye	5.1	33	1
37	7	no	scr	4.5	28	1
38	7	no	eye	6	28	1
39	7	pro	scr	9	28	1
40	7	pro	eye	9	28	1
41	7	con	scr	3.3	28	1
42	7	con	eye	3	28	1
43	8	no	scr	3.6	53	2
44	8	no	eye	4.5	53	2
45	8	pro	scr	7.5	53	2
46	8	pro	eye	7.8	53	2
47	8	con	scr	5.1	53	2
48	8	con	eye	3	53	2
49	9	no	scr	6	50	1
50	9	no	eye	6	50	1
51	9	pro	scr	12	50	1
52	9	pro	eye	11.4	50	1
53	9	con	scr	7.5	50	1
54	9	con	eye	6	50	1
55	10	no	eye	3.6	44	2
56	10	no	scr	2.7	44	2
57	10	pro	scr	7.2	44	2
58	10	pro	eye	6.6	44	2
59	10	con	scr	3	44	2
60	10	con	eye	3.3	44	2
61	11	pro	scr	9.3	45	1
62	11	pro	eye	9.3	45	1
63	11	no	eye	4.5	45	1
64	11	no	scr	5.1	45	1
65	11	con	scr	4.5	45	1
66	11	con	eye	3.9	45	1
67	12	pro	eye	8.4	40	2
68	12	pro	scr	7.8	40	2
69	12	con	scr	5.1	40	2
70	12	no	eye	4.5	40	2
71	12	no	scr	5.7	40	2
72	12	con	eye	3.9	40	2
73	13	con	scr	6.3	35	1
74	13	no	scr	6.9	35	1
75	13	pro	eye	7.8	35	1
76	13	pro	scr	7.5	35	1
77	13	no	eye	7.5	35	1
78	13	con	eye	6.9	35	1
79	14	con	eye	3	51	1
80	14	con	scr	3	51	1
81	14	pro	eye	12	51	1
82	14	pro	scr	12	51	1
83	14	no	eye	2.1	51	1
84	14	no	scr	4.2	51	1
85	15	no	scr	4.8	38	2
86	15	con	scr	4.8	38	2
87	15	pro	eye	8.7	38	2
88	15	pro	scr	9	38	2
89	15	con	eye	6.3	38	2
90	15	no	eye	5.7	38	2
91	16	no	scr	12	24	2
92	16	con	eye	10.5	24	2
93	16	con	scr	12	24	2
94	16	no	eye	12	24	2
95	16	pro	eye	11.4	24	2
96	16	pro	scr	12	24	2
97	17	no	scr	9.3	41	2
98	17	no	eye	9.9	41	2
99	17	con	eye	3	41	2
100	17	con	scr	3.9	41	2
101	17	pro	scr	12	41	2
102	17	pro	eye	12	41	2
103	18	no	scr	6.3	12	1
104	18	no	eye	6	12	1
105	18	pro	scr	8.7	12	1
106	18	pro	eye	10.2	12	1
107	18	con	eye	3	12	1
108	18	con	scr	3.9	12	1
109	19	no	scr	6.9	50	2
110	19	no	eye	6.9	50	2
111	19	pro	scr	12	50	2
112	19	pro	eye	12	50	2
113	19	con	scr	7.8	50	2
114	19	con	eye	6.9	50	2
115	20	no	scr	6	36	2
116	20	no	eye	5.7	36	2
117	20	pro	scr	7.8	36	2
118	20	pro	eye	8.7	36	2
119	20	con	scr	4.5	36	2
120	20	con	eye	4.2	36	2
121	21	no	scr	6	30	2
122	21	no	eye	4.8	30	2
123	21	pro	scr	3.9	30	2
124	21	pro	eye	5.4	30	2
125	21	con	scr	5.7	30	2
126	21	con	eye	6	30	2
127	22	no	scr	6	39	2
128	22	no	eye	6	39	2
129	22	pro	scr	12	39	2
130	22	pro	eye	12	39	2
131	22	con	scr	6	39	2
132	22	con	eye	6	39	2
133	23	no	eye	3	36	1
134	23	no	scr	5.4	36	1
135	23	pro	scr	12	36	1
136	23	pro	eye	12	36	1
137	23	con	scr	5.1	36	1
138	23	con	eye	4.2	36	1
139	24	pro	scr	12	27	1
140	24	pro	eye	11.1	27	1
141	24	no	eye	5.4	27	1
142	24	no	scr	5.7	27	1
143	24	con	scr	2.7	27	1
144	24	con	eye	3	27	1
145	25	pro	eye	12	30	1
146	25	pro	scr	12	30	1
147	25	con	scr	3	30	1
148	25	no	eye	6	30	1
149	25	no	scr	6	30	1
150	25	con	eye	3	30	1
151	26	con	scr	4.5	45	1
152	26	no	scr	4.5	45	1
153	26	pro	eye	11.7	45	1
154	26	pro	scr	11.7	45	1
155	26	no	eye	6.3	45	1
156	26	con	eye	5.1	45	1
157	27	con	eye	6.9	67	2
158	27	con	scr	5.1	67	2
159	27	pro	eye	10.5	67	2
160	27	pro	scr	10.5	67	2
161	27	no	eye	6	67	2
162	27	no	scr	5.4	67	2
163	28	no	scr	4.2	34	1
164	28	con	scr	3.9	34	1
165	28	pro	eye	10.2	34	1
166	28	pro	scr	11.7	34	1
167	28	con	eye	3.6	34	1
168	28	no	eye	3.3	34	1
169	29	no	scr	4.8	35	2
170	29	con	eye	5.7	35	2
171	29	con	scr	7.5	35	2
172	29	no	eye	5.4	35	2
173	29	pro	eye	5.7	35	2
174	29	pro	scr	5.1	35	2
175	30	no	scr	3.6	32	2
176	30	no	eye	4.5	32	2
177	30	con	eye	4.2	32	2
178	30	con	scr	3.3	32	2
179	30	pro	scr	6	32	2
180	30	pro	eye	6.3	32	2
181	31	no	scr	5.1	37	1
182	31	no	eye	6	37	1
183	31	pro	scr	11.7	37	1
184	31	pro	eye	5.4	37	1
185	31	con	eye	6.9	37	1
186	31	con	scr	3.3	37	1
187	32	no	scr	6.9	25	1
188	32	no	eye	6.3	25	1
189	32	pro	scr	8.1	25	1
190	32	pro	eye	8.4	25	1
191	32	con	scr	7.2	25	1
192	32	con	eye	3	25	1
193	33	no	scr	6	30	2
194	33	no	eye	6	30	2
195	33	pro	scr	12	30	2
196	33	pro	eye	12	30	2
197	33	con	scr	6	30	2
198	33	con	eye	4.8	30	2
199	34	no	scr	4.5	34	1
200	34	no	eye	5.1	34	1
201	34	pro	scr	11.7	34	1
202	34	pro	eye	12	34	1
203	34	con	scr	4.5	34	1
204	34	con	eye	3	34	1
205	35	no	scr	11.4	37	1
206	35	no	eye	12	37	1
207	35	pro	scr	12	37	1
208	35	pro	eye	6	37	1
209	35	con	scr	11.7	37	1
210	35	con	eye	10.8	37	1
211	36	no	eye	9	33	1
212	36	no	scr	9.6	33	1
213	36	pro	scr	12	33	1
214	36	pro	eye	12	33	1
215	36	con	scr	9	33	1
216	36	con	eye	8.1	33	1
217	37	pro	scr	0	50	1
218	37	pro	eye	12	50	1
219	37	no	eye	0	50	1
220	37	no	scr	0	50	1
221	37	con	scr	0	50	1
222	37	con	eye	3	50	1
223	38	pro	eye	6	49	2
224	38	pro	scr	5.7	49	2
225	38	con	scr	4.2	49	2
226	38	no	eye	3.9	49	2
227	38	no	scr	3.3	49	2
228	38	con	eye	4.2	49	2
229	39	con	scr	5.7	57	2
230	39	no	scr	6	57	2
231	39	pro	eye	11.4	57	2
232	39	pro	scr	12	57	2
233	39	no	eye	6	57	2
234	39	con	eye	6	57	2
235	40	con	eye	12	37	1
236	40	con	scr	12	37	1
237	40	pro	eye	12	37	1
238	40	pro	scr	12	37	1
239	40	no	eye	12	37	1
240	40	no	scr	12	37	1
